# Supplementary material for: Comparisons among the Ultrasonography Prediction Model, Real-Time and Shear Wave Elastography in the Evaluation of Major Salivary Gland Tumors
Source: Diagnostics (Basel). 2022 Oct 14;12(10):2488. doi: 10.3390/diagnostics12102488 (PMC9600618; doi:10.3390/diagnostics12102488)
Supplement: Supplementary file 1 [file diagnostics-12-02488-s001.zip]

Archive with 1 entries (1 files):
- diagnostics-1847542-supplementary.xlsx
