# Supplementary material for: Comparisons among the Ultrasonography Prediction Model, Real-Time and Shear Wave Elastography in the Evaluation of Major Salivary Gland Tumors
Source: Diagnostics (Basel). 2022 Oct 14;12(10):2488. doi: 10.3390/diagnostics12102488 (PMC9600618; doi:10.3390/diagnostics12102488)
Supplement: Supplementary file 1 [file diagnostics-12-02488-s001.zip › diagnostics-1847542-supplementary.xlsx]

## Sheet: table
Age	sex	side	Location	Tumor size, long axis	Tumor size, short axis	Pathological report	SWE average(kPa)	SWE SD(kPa)	op	patho(Benign/malignant)	patho(Mal/warthin/mix/other)	RTE	SWE SD ROC cut-off = 31.5	Sonographic scoring model	Sonographic scoring model cut-off =3	cytology	Boundary	Calcification	post enhance	regional LAP	shape
35	0	1	1	1.44	0.92	2	29.9	20.3	1	0	2	3	0	1.45	0	0	0	0	1	0	0
32	0	1	1	2.86	2.16	2	35.2	25	1	0	2	2	0	3.85	1	0	0	1	1	0	0
38	1	0	1	2.94	2.3	13	64.4	46.1	1	1	4	3	1	3.26	1	1	1	0	0	0	1
24	0	1	1	4.66	2.79	2	89	54.4	1	0	2	3	1	0	0	0	0	0	0	0	0
72	1	1	1	4.81	2.31	1	57.4	35.5	1	0	1	3	1	0	0	0	0	0	0	0	0
56	0	1	1	2.39	0.92	2	51.2	43.1	1	0	2	1	1	3.53	1	0	1	0	1	0	0
43	1	0	1	3.26	2.38	1	59.1	32.3	1	0	1	1	1	1.45	0	0	0	0	1	0	0
43	1	0	1	2.17	1.4	1	53.4	39.3	1	0	1	1	1	2.08	0	0	1	0	0	0	0
45	1	0	2	1.06	0.81	2	60.6	21	1	0	2	3	0	1.45	0	0	0	0	1	0	0
60	0	1	1	2.55	1.81	13	55.4	34.8	1	1	4		1	2.08	0	1	1	0	0	0	0
68	1	1	2	3.18	1.77	4	2.25	0.87	1	0	3	4	0	3.26	1	0	1	0	0	0	1
44	1	1	2	1.1	1.1	2	69.3	29.7	1	0	2	3	0	1.45	0	0	0	0	1	0	0
72	0	1	1	1.4	1.4	14	83.7	45	1	1	4	2	1	1.45	0	1	0	0	1	0	0
68	0	1	1	2.45	2.19	8	59.3	38.4	2	0	3	1	1	4.71	1	0	1	0	1	0	1
64	1	0	1	1.16	0.74	2	57.3	46.1	1	0	2	3	1	1.45	0	0	0	0	1	0	0
37	1	1	1	3.08	1.83	15	75.2	50.4	1	1	4	2	1	3.83	1	1	1	0	0	1	0
51	1	0	1	2.52	1.63	13	29.8	21.5	1	1	4	3	0	5.01	1	1	1	0	0	1	1
63	0	0	1	1.72	1.47	2	64.3	39	1	0	2	2	1	1.45	0	0	0	0	1	0	0
41	1	0	1	5.4	2.84	2	83.7	56.3	1	0	2	3	1	1.18	0	0	0	0	0	0	1
64	1	0	1	3.35	1.9	1	82.4	42.8	1	0	1	2	1	0	0	0	0	0	0	0	0
52	1	1	1	4.75	2.24	1	49.4	25.9	1	0	1	1	0	0	0	0	0	0	0	0	0
55	1	0	2	2.28	1.68	2	68.5	51	1	0	2	2	1	1.45	0	0	0	0	1	0	0
60	0	0	2	1.98	0.76	3	56.5	24.7	1	0	3	3	0	3.26	1	0	1	0	0	0	1
49	1	0	1	2.52	2.46	13	45.9	38.5	1	1	4	3	1	3.53	1	0	1	0	1	0	0
36	0	0	1	1.68	1.31	2	65.5	34	1	0	2	2	1	1.45	0	0	0	0	1	0	0
54	1	0	1	1.71	1.31	1	62.8	45.2	1	0	1	3	1	0	0	0	0	0	0	0	0
45	1	0	1	1.88	1.28	2	49.1	46.6	1	0	2	1	1	1.45	0	0	0	0	1	0	0
26	1	1	1	1.5	1.02	2	49	22.7	1	0	2	3	0	1.45	0	0	0	0	1	0	0
42	1	1	1	1.41	1.07	1	59.8	26.9	1	0	1	4	0	0	0	0	0	0	0	0	0
46	1	0	1	3.44	2.47	1	79.9	36	1	0	1	1	1	0	0	0	0	0	0	0	0
22	1	1	2	3.31	1.19	9	9.9	2.9	1	0	3	2	0	0	0	0	0	0	0	0	0
60	1	1	1	3.17	2.46	1	38.7	27.5	1	0	1	2	0	1.75	0	0	0	0	0	1	0
66	1	1	1	2.69	1.68	1	80.6	37.1	1	0	1	2	1	1.45	0	0	0	0	1	0	0
56	0	1	1	1.6	0.94	6	37.5	28.6	1	0	3	2	0	1.45	0	1	0	0	1	0	0
83	0	0	1	5.06	2.91	13	67.6	45.7	2	1	4	4	1	5.01	1	1	1	0	0	1	1
53	0	0	1	1.4	1.32	2	69.3	42.6	1	0	2	1	1	1.45	0	0	0	0	1	0	0
89	0	0	1	3.83	2.11	10	32.2	17.3	2	0	3		0	4.71	1	0	1	0	1	0	1
54	1	0	1	2.24	1.48	1	28.2	19.5	1	0	1	1	0	1.45	0	1	0	0	1	0	0
48	1	1	2	0.73	0.54	2	84.3	47.4	1	0	2	4	1	5.93	1	0	1	1	1	0	0
67	1	0	1	2.22	2.21	1	12.5	12.1	1	0	1	2	0	1.45	0	0	0	0	1	0	0
50	1	1	1	2.94	1.96	2	48.9	6.4	1	0	2	1	0	1.45	0	0	0	0	1	0	0
60	0	1	2	2.31	1.42	16	77.2	51	1	1	4		1	3.26	1	0	1	0	0	0	1
63	0	0	1	3.72	2.19	8	28.1	26.8	1	0	3		0	0	0	1	0	0	0	0	0
55	1	0	1			3	64.2	48.6	2	0	3	1	1	4.71	1	0	1	0	1	0	1
21	0	0	1	2.5	2.4	11	68.9	47.3	1	1	4	4	1	3.26	1	1	1	0	0	0	1
61	1	0	2	3.13	2.46	17	46.7	32.3	1	1	4	3	1	5.93	1	1	1	1	1	0	0
46	0	0	1	2.07	1.06	2	61.7	16.1	1	0	2	1	0	1.45	0	0	0	0	1	0	0
57	0	1	1	2.96	2.23	5	32.4	24.2	1	0	3	4	0	0	0	0	0	0	0	0	0
52	1	0	1	2.53	1.5	1	29	18	1	0	1	1	0	0	0	0	0	0	0	0	0
66	1	0	1	3.51	2.2	1	19.1	6.8	1	0	1	1	0	0	0	0	0	0	0	0	0
81	0	0	2	4.49	2.49	3	91.1	48.8	2	0	3	4	1	3.53	1	0	1	0	1	0	0
31	1	1	1	2.1	1.88	2	72.8	34.2	1	0	2	1	1	0	0	0	0	0	0	0	0
63	1	0	2	2.24	1.92	7	91.7	57.9	1	0	3	2	1	1.45	0	0	0	0	1	0	0
70	1	1	1	2.85	2.3	1	77.7	39.7	1	0	1	2	1	0	0	0	0	0	0	0	0
46	1	1	1	3.14	2.5	1	91.5	34.4	1	0	1	2	1	1.45	0	0	0	0	1	0	0
55	1	0	1	1.36	0.58	1	71.3	34.2	1	0	1	4	1	1.45	0	0	0	0	1	0	0
68	0	1	1	1.44	0.93	8	48.2	17.9	1	0	3	4	0	2.08	0	0	1	0	0	0	0
58	1	1	1	4.49	2.49	1	27.5	9	1	0	1	1	0	0	0	0	0	0	0	0	0
60	0	0	2	4.4	2.4	4	106.4	46.1	2	0	3	3	1	4.71	1	0	1	0	1	0	1
58	1	0	2	2.58	0.94	3	96.7	34.9	1	0	3	3	1	1.45	0	0	0	0	1	0	0
67	1	1	1	3.18	2.4	1	12.6	2	1	0	1	1	0	0	0	0	0	0	0	0	0
54	0	0	1	2.37	2.15	2	107.2	53.9	1	0	2	1	1	0	0	0	0	0	0	0	0
61	0	0	1	1.53	1.31	10	46.8	30.7	2	0	3	4	0	4.71	1	0	1	0	1	0	1
44	1	0	1	1.46	1.23	2	56.8	47.4	1	0	2	1	1	0	0	0	0	0	0	0	0
30	1	1	1	2.33	1.32	12	61.8	33.4	1	1	4	2	1	0	0	0	0	0	0	0	0
50	1	0	1	2.2	2.01	1	15.9	7.6	1	0	1	1	0	0	0	0	0	0	0	0	0
62	1	1	1	1.68	1.12	2	87.1	20.6	1	0	2	2	0	0	0	0	0	0	0	0	0
54	1	1	1	2.07	1.31	1	37.6	13.6	1	0	1	3	0	0	0	0	0	0	0	0	0
66	1	0	2	4.29	2.88	4	52.8	22.6	2	0	3	2	0	2.08	0	0	1	0	0	0	0
21	0	0	2	2.24	1.37	2	81.2	26.4	1	0	2	3	0	0	0	0	0	0	0	0	0
37	1	1	1	1.49	1.09	2	49.4	19.9	1	0	2	1	0	0	0	0	0	0	0	0	0
61	1	0	1	4.3	3.19	1	30.9	8	1	0	1	1	0	0	0	0	0	0	0	0	0
60	0	0	1	2.56	1.42	1	30.7	8.5	1	0	1	1	0	0	0	0	0	0	0	0	0
62	1	0	1	3.24	1.63	1	77.3	36.6	1	0	1	2	1	0	0	0	0	0	0	0	0
53	0	1	2	1.27	0.65	10	2.9	2.3	1	0	3		0	0	0	0	0	0	0	0	0
45	1	0	1	3.55	1.71	2	36.8	25.7	1	0	2		0	0	0	0	0	0	0	0	0
61	1	1	1	1.93	1.84	10	38.2	29.2	1	0	3		0	0	0	0	0	0	0	0	0
66	1	1	1	2.5	2.44	1	27.3	14.2	1	0	1	1	0	0	0	0	0	0	0	0	0
63	0	0	1	4.74	3.59	2	56.9	25.1	1	0	2		0	0	0	0	0	0	0	0	0
56	1	0	1	3.34	2.97	1	22.2	13.7	1	0	1		0	0	0	0	0	0	0	0	0
20	1	1	2	1.9	1.49	2	62.3	43.9	1	0	2		1	0	0	0	0	0	0	0	0
38	1	1	1	2.18	1.4	1	65.1	34.5	1	0	1	1	1	0	0	0	0	0	0	0	0
68	1	1	1	2.94	1.74	1	3.6	0.6	1	0	1		0	0	0	0	0	0	0	0	0
38	0	0	1	1.82	1.05	2	88.2	57.4	1	0	2		1	1.18	0	0	0	0	0	0	1
34	0	1	2	2.33	1.94	2	4.1	0.5	1	0	2		0	0	0	0	0	0	0	0	0
47	0	0	1	0.84	0.77	2	4.6	0.9	1	0	2		0	0	0	1	0	0	0	0	0
64	0	0	1	0.96	0.89	10	68.6	45.8	1	0	3	2	1	0	0	0	0	0	0	0	0
74	1	1	1	2.84	1.96	1	6	0.9	1	0	1		0	1.18	0	0	0	0	0	0	1
53	0	0	1	2.93	1.86	2	14.6	11.3	1	0	2	1	0	1.18	0	1	0	0	0	0	1
94	0	0	1	5.51	3.22	2	76.8	29.2	1	0	2	2	0	1.18	0	0	0	0	0	0	1
52	1	0	1	2.67	2.53	1	26.2	7.3	1	0	1	1	0	1.18	0	0	0	0	0	0	1
45	0	1	1	2.18	1.13	2	62.1	26.1	1	0	2	1	0	0	0	0	0	0	0	0	0
59	0	0	1	2.81	1.35	9	57.3	21.1	1	0	3	2	0	0	0	0	0	0	0	0	0
61	1	1	1	2.71	2.43	1	28.4	8.3	1	0	1	1	0	0	0	0	0	0	0	0	0
55	1	1	1	1.58	1.41	1	20.4	12.5	1	0	1		0	1.75	0	0	0	0	0	1	0
62	1	1	1	3.65	2.4	1	49.8	36.1	1	0	1	1	1	1.18	0	0	0	0	0	0	1
67	1	0	1	2.51	1.86	11	83.2	49.4	1	1	4	2	1	1.18	0	1	0	0	0	0	1
45	0	0	2	3.08	1.88	2	82.6	37.2	1	0	2		1	1.18	0	0	0	0	0	0	1
61	1	0	1	1.56	1.07	16	3.4	1.7	1	1	4		0	1.18	0	0	0	0	0	0	1
53	1	1	1	1.52	1.42	1	5.1	0.8	1	0	1		0	0	0	0	0	0	0	0	0
50	0	0	1	0.82	0.81	2	40.3	13	1	0	2	2	0	0	0	0	0	0	0	0	0
50	1	0	1	2.46	1.68	1	60.7	40.5	1	0	1		1	1.18	0	0	0	0	0	0	1
54	1	0	2	0.91	0.71	2	89.4	26.8	1	0	2	2	0	2.4	0	0	0	1	0	0	0
49	0	1	1	0.63	0.59	2	42.7	35.6	1	0	2	3	1	2.08	0	0	1	0	0	0	0
58	1	0	1	3.63	3.52	1	3.1	0.6	1	0	1		0	0	0	0	0	0	0	0	0
30	1	1	1	3.28	2	2	80.5	43.7	1	0	2	3	1	0	0	1	0	0	0	0	0
50	1	0	1	2.39	1.78	2	23.2	19	1	0	2	1	0	0	0	0	0	0	0	0	0
63	0	0	1	3.23	2.8	1	16.5	13.2	1	0	1	1	0	0	0	0	0	0	0	0	0
38	0	0	2	2.33	2.32	2	37.4	6.6	1	0	2	2	0	3.26	1	0	1	0	0	0	1
36	1	0	2	1.39	1.06	11	54.2	31.5	1	1	4	4	1	2.63	0	1	0	0	1	0	1
43	0	0	1	1.02	0.95	2	44.7	18.5	1	0	2		0	0	0	0	0	0	0	0	0
41	0	0	1	3.07	1.92	2	60.3	32.1	1	0	2	2	1	0	0	0	0	0	0	0	0
54	1	0	1	1.98	1.74	1	33.2	15.4	1	0	1	1	0	0	0	0	0	0	0	0	0
61	0	0	2	2.46	1.48	2	68.1	35.7	1	0	2	3	1	3.26	1	0	1	0	0	0	1
69	1	1	2	3.84	2.04	1	12.8	6.6	1	0	1	1	0	0	0	0	0	0	0	0	0
49	0	1	1	2.1	1.81	3	4.6	1.9	1	0	3		0	0	0	1	0	0	0	0	0
56	1	1	1	2.04	1.79	1	59.1	42	1	0	1	2	1	1.18	0	0	0	0	0	0	1
52	1	1	1	2.66	1.6	1	15.3	10.5	1	0	1	1	0	0	0	0	0	0	0	0	0
76	1	1	1	2.19	1.34	1	53.8	28.4	1	0	1		0	0	0	0	0	0	0	0	0
70	1	1	1	3.43	2.03	1	18.9	5	1	0	1	1	0	0	0	0	0	0	0	0	0
44	1	1	1	1.79	1.17	2	14.7	5	1	0	2	1	0	0	0	0	0	0	0	0	0
28	0	1	1	1.98	1.75	11	66.6	44.8	1	1	4	4	1	3.26	1	1	1	0	0	0	1
59	1	1	1	2.08	1.06	1	33.6	13.5	1	0	1	3	0	0	0	0	0	0	0	0	0
32	0	0	1	1.12	0.78	2	70.6	37.8	1	0	2	2	1	0	0	0	0	0	0	0	0
43	0	1	1	2.2	1.88	2	68.5	21.3	1	0	2	1	0	0	0	0	0	0	0	0	0
62	0	0	1	2.56	2.4	18	36.2	25.7	1	1	4	1	0	1.18	0	0	0	0	0	0	1
66	0	0	2	1.6	0.78	3	106.1	36.8	1	0	3	2	1	2.63	0	0	0	0	1	0	1
69	0	1	2	2.21	1.1	16	67.2	34.1	1	1	4	3	1	1.18	0	1	0	0	0	0	1
70	1	0	1	2.05	1.4	1	15.6	5.6	1	0	1	2	0	0	0	0	0	0	0	0	0
50	0	0	1	2.55	2.49	14	22.7	17	1	1	4	3	0	4.71	1	1	1	0	1	0	1
61	1	1	1	4.56	2.39	1	30.1	21.9	1	0	1	3	0	2.63	0	0	0	0	1	0	1
56	1	0	1	2.26	2.08	1	9.4	2.1	1	0	1	1	0	0	0	0	0	0	0	0	0
35	0	0	2	2.69	1.89	13	17.6	11.1	1	1	4	3	0	4.71	1	1	1	0	1	0	1
55	1	0	1	1.49	1.18	2	43.2	26.7	1	0	2	4	0	0	0	0	0	0	0	0	0
67	0	0	1	2.52	2.02	2	32.1	26.4	1	0	2		0	0	0	0	0	0	0	0	0
55	1	0	1	2.37	1.3	1	36.2	10.7	1	0	1	3	0	0	0	1	0	0	0	0	0
27	0	1	1	1.06	0.78	2	54.2	37.9	1	0	2	1	1	0	0	0	0	0	0	0	0
56	1	1	1	3.52	2.51	1	43.7	9.5	1	0	1	1	0	0	0	0	0	0	0	0	0

## Sheet: code
	0	1	2	3	4	5	6	7	8	9	10	11	12	13	14	15	16	17	18
sex	female	male
side	Right	Left
Location		parotid	Submandibular
Pathological report		warthin tumor	mixed tumor	chronic sialadenitis	IgG4-associated disease	oncocytoma	basal cell adenoma	hemangioma	lymphoepithelial	cyst	other benign lesion	mucoepidermoid carcinoma	Acinic cell carcinoma	poorly-differentiated carcinoma/ undifferentiated carcinoma/invasive carcinoma	lymphoepithelial carcinoma	metastatic carcinoma	Adenoid cystic carcinoma	carcinoma ex pleomorphic adenoma
op		opration	CNB
patho(Benign/malignant)	Benign	malignant
SWE SD ROC cut-off = 32.3	Benign	malignant
Sonographic scoring model cut-off =3	Benign	malignant
patho(Mal/warthin/mix/other)		warthin tumor	mixed tumor	other benign	malignant
cytology	Benign	malignant
Boundary	clear	vague
Calcification	negative	positive
post enhance	presence	absence
regional LAP	absence	presence
shape	round/lobulated	irregular/spiculated
